# Supplementary material for: Sociodemographic Patterns of Exclusive and Dual Use of ENDS and Menthol/Non-Menthol Cigarettes among US Youth (Ages 15–17) Using Two Nationally Representative Surveys (2013–2017)
Source: Int J Environ Res Public Health. 2021 Jul 22;18(15):7781. doi: 10.3390/ijerph18157781 (PMC8345686; doi:10.3390/ijerph18157781)
Supplement: Supplementary file 1 [file ijerph-18-07781-s001.zip]

Archive with 1 entries (1 files):
- ijerph-1281577-supplementary.pdf
